# Supplementary material for: Layer 6 ensembles can selectively regulate the behavioral impact and layer-specific representation of sensory deviants
Source: eLife. 2020 Dec 2;9:e48957. doi: 10.7554/eLife.48957 (PMC7817180; doi:10.7554/eLife.48957)
Supplement: Figure 2—figure supplement 2—source data 1. [file elife-48957-fig2-figsupp2-data1.zip]

Archive with 1 entries (1 files):
- Figure_2_figure_supplement_1_source_data_1_whisking_dynamics.fig
