# Supplementary material for: Layer 6 ensembles can selectively regulate the behavioral impact and layer-specific representation of sensory deviants
Source: eLife. 2020 Dec 2;9:e48957. doi: 10.7554/eLife.48957 (PMC7817180; doi:10.7554/eLife.48957)
Supplement: Figure 4—source data 2. [file elife-48957-fig4-data2.zip]

Archive with 1 entries (1 files):
- Figure_4_source_data_2_psths_data.mat
